# Supplementary material for: Temporary Survival Increasing the Diversity of Culturable Heterotrophic Bacteria in the Newly Exposed Moraine at a Glacier Snout
Source: Biology (Basel). 2022 Oct 24;11(11):1555. doi: 10.3390/biology11111555 (PMC9687651; doi:10.3390/biology11111555)
Supplement: Supplementary file 1 [file biology-11-01555-s001.zip]

Archive with 1 entries (1 files):
- biology-1878978-supplementary.pdf
